# Supplementary material for: Short Linear Motifs (SLiMs) in “Core” RxLR Effectors of Phytophthora parasitica var. nicotianae: a Case of PpRxLR1 Effector
Source: Microbiol Spectr. 2022 Apr 11;10(2):e01774-21. doi: 10.1128/spectrum.01774-21 (PMC9045269; doi:10.1128/spectrum.01774-21)
Supplement: SUPPLEMENTAL FILE 2 — Supplemental material. Download supplemental_file_2.xlsx, XLSX file, 0.02 MB [file supplemental_file_2.xlsx]

## Sheet: Supp-Table2
		Table 2: List of potential SLiMs in CREs from P. parasitica as predicted by ANCHOR tool followed by ELM classification
Protein	SLiM1	ROLE (ELM)	PATTERN	Cell	PROBABILITY
XP_008916355.1	MAKLKAFL (78-85)	http://elm.eu.org/elms/LIG_PCNA_PIPBox_1.html(The PCNA binding motifs include the PIP Box and the APIM motif, and are found in proteins involved in DNA replication, repair, methylation and cell cycle contro)	QM].[^FHWY][LIVM][^P][^PFWYMLIV](([FYHL][FYW])|([FYH][FYWL]))..	nuclear replication fork,nucleus	8.663e-05
	LWDDVL(114-119)	http://elm.eu.org/elms/LIG_LIR_Gen_1.html(Canonical LIR motif that binds to Atg8 protein family members to mediate processes involved in autophagy)	[EDST].{0,2}[WFY]..[ILVFY]	cytosol, cytoplasmic side of late endosome membrane	3.057e-03
	QYFDLYWK(154-161)	http://elm.eu.org/elms/LIG_LIR_Nem_3.htmlNematode-specific variant of the canonical LIR motif that binds to Atg8 protein family members to mediate processes involved in autophagy.	[EDST].{0,2}[WFY]..[ILVFY]	cytosol, cytoplasmic side of late endosome membrane	6.362e-03
XP_008903543.1	VLLKAYV(168-174)
	VLLKAYV(168-174)	http://elm.eu.org/elms/LIG_WD40_WDR5_VDV_2.html WDR5, opposite of the Win motif-binding site, to mediate assembly of histone modification complexes.	[EDSTY].{0,4}[VIPLA][TSDEKR][ILVA]	nucleus, histone methyltransferase complex	4.678e-02
	SMLLSVA(191-197)	http://elm.eu.org/elms/LIG_WD40_WDR5_VDV_2.html WDR5, opposite of the Win motif-binding site, to mediate assembly of histone modification complexes.	[EDSTY].{0,4}[VIPLA][TSDEKR][ILVA]	nucleus, histone methyltransferase complex	4.678e-02
XP_008899521.1	TLSKFKNF(77-84)	http://elm.eu.org/elms/LIG_LIR_Nem_3.html-canonical LIR motif that binds to Atg8 protein family members to mediate processes involved in autophagy.	[EDST].{0,2}[WFY]..[ILVFY]	cytosol,	6.362e-03
	MFNAYWK(155-161)	http://elm.eu.org/elms/LIG_Pex14_2.html-Fxxx[WF] motifs are present in Pex19 and S. cerevisiae Pex5 cytosolic receptors that bind to peroxisomal membrane docking member, Pex14		cytoplasmic side of late endosome membrane
			F...[WF]		4.628e-04
XP_008910631.1	LQVWLK(103-108)	MOD_NEK2_1NEK2 phosphorylation motif	[FLM][^P][^P]([ST])[^DEP][^DE]	centrosome, Ndc80 complex, condensed nuclear chromosome outer kinetochore, cytosol, nucleus	9.798e-03
XP_008895051.1	FLSYTSF(238-244)	http://elm.eu.org/elms/MOD_NEK2_1.html-NEK2 phosphorylation motif with preferred Phe, Leu or Met in the -3 position to compensate for less favorable residues in the +1 and +2 position	[FLM][^P][^P]([ST])[^DEP][^DE]	centrosome, Ndc80 complex, condensed nuclear chromosome outer kinetochore, cytosol, nucleus	9.798e-03
XP_008893512.1	MLWLKYQ(103-109)	LIG_UBA3_1-UBA3 adenylation domain binding motif variant based on the UBE2M and UBE2F interactions.	[ILM][ILMF].{1,2}[ILM].{0,4}K	nucleus	1.196e-03
XP_008907782.1	LLDEQALARWTAKWAA (77-92)	WDR5-binding motif -histone modification complexes.			1
	KYYLFLKK(125-132)	LIG_SH2_STAT5-STAT5 Src Homology 2 (SH2) domain binding motif.	(Y)[VLTFIC]..	cytosol	3.296e-03
XP_008895018.1	LVKKSNLQKL(85-94)	0			1
XP_008909107.1	KLTNLL (88-93)	LIG_FHA_2-Phosphothreonine motif binding a subset of FHA domains that have a preference for an acidic amino acid at the pT+3 position.	..(T)..[DE].	nucleus, Replication fork	8.286e-03
	ALVAKVKGSWAKLK (104-117)	LIG_Actin_WH2_2 (WH2 motif-flexible loop stabilised upon actin binding.			1
	MLLKAYLPRF (154-163)	LIG_SH2_STAT5-Homology 2 (SH2) domain binding motif
XP_008910811.1	VKVGLLDDAV (75-83)	DOC_USP7_MATH_10-USP7 MATH domain binding motif-MDM2 and p53 interactions			1
	TFLAKFW(113-119)	LIG_Pex14_2 (bind to peroxisomal membrane docking member, Pex14)	F...[WF]	cytosol, peroxisome, glycosome	4.628e-04
	EFLALF(144-149)	LIG_Pex14_2 (bind to peroxisomal membrane docking member, Pex14)	F...[WF]	cytosol, peroxisome, glycosome	4.628e-05
XP_008913287.1	LFYGLKLSK (76-84)	LIG_WD40_WDR5_VDV_2 (WDR5-binding motif that binds to a cleft between blades 5 and 6 of the WD40 repeat domain of WDR5, opposite of the Win motif-binding site, to mediate assembly of histone modification complexes.)	[EDSTY].{0,4}[VIPLA][TSDEKR][ILVA]	nucleus, histone methyltransferase complex	4.678e-02
	AFEIYLK (121-127)	LIG_WD40_WDR5_VDV_2 (WDR5-binding motif that binds to a cleft between blades 5 and 6 of the WD40 repeat domain of WDR5, opposite of the Win motif-binding site, to mediate assembly of histone modification complexes.)	[EDSTY].{0,4}[VIPLA][TSDEKR][ILVA]	nucleus, histone methyltransferase complex	4.678e-03
XP_008912832.1	NFSFLKN (77-83)	MOD_Plk_1(Ser/Thr residue phosphorylated by the Plk1 kinase)	.[DNE][^PG][ST](([FYILMVW]..)|([^PEDGKN][FWYLIVM]).)	nucleus, cytosol	7.674e-03
XP_008899525.1	WLSENMAKLKAFVS (73-86)	MOD_N-GLC_1 (Generic motif for N-glycosylation)	.(N)[^P][ST]..	extracellular, Golgi apparatus, endoplasmic reticulum	5.018e-03
	YLTEYSICIRRLS (151-163)	0
XP_008913097.1	GIIVDGIYQDDYQRW (82-96)	0
	DLGLDEFSILGHPLE (109-123)	0
	IYRGYKRFYRVACE (126-139)	0
XP_008911266.1	FAYLKNL (77-83)	LIG_SH2_STAT5 (STAT5 Src Homology 2 (SH2) domain binding motif)	(Y)[VLTFIC]..	cytosol	3.296e-03
XP_008901208.1	YVKQVY (85-90)	LIG_SH2_STAP1 (STAP1 Src Homology 2 (SH2) domain Class 2 binding motif)	(Y)[DESTA][^GP][^GP][ILVFMWYA]	plasma membrane	1.026e-03
XP_008916752.1	KLVKHL (107-112)	LIG_FHA_1 (Phosphothreonine motif binding a subset of FHA domains )	..(T)..[ILV].	nucleus	8.662e-03
XP_008909301.1	RKFYLFVKK (124-132)	DOC_MAPK_gen_1 (MAPK interacting molecules (e.g. MAPKKs, substrates, phosphatases) carry docking motif that help to regulate specific interaction in the MAPK cascade.)	[KR]{0,2}[KR].{0,2}[KR].{2,4}[ILVM].[ILVF]	nucleus,cytosol	4.324e-03
XP_008891466.1	NLFYGLKLT (75-83)	LIG_SH2_STAT5 (STAT5 Src Homology 2 (SH2) domain binding motif.)	(Y)[VLTFIC]..	cytosol	3.296e-03
	DAFEIYLK (120-127)	LIG_LIR_Nem_3 (canonical LIR motif that binds to Atg8 protein family members to mediate processes involved in autophagy.)	[EDST].{0,2}[WFY]..[ILVFY]	cytosol, cytoplasmic side of late endosome membrane	6.362e-03
XP_008910577.1	NLFYGLKLT (75-83)	LIG_SH2_STAT5 (STAT5 Src Homology 2 (SH2) domain binding motif.)	(Y)[VLTFIC]..	cytosol	3.296e-03
XP_008907776.1	LLDEQALARWTAKWAA (77-92)	0
	KYYLFLKK(125-132)	LIG_SH2_STAT5-STAT5 Src Homology 2 (SH2) domain binding motif.	(Y)[VLTFIC]..	cytosol	3.296e-03
XP_008894176.1	FAPIHSRL (39-46)	0
	WSKLVKHL (95-102)	CLV_PCSK_SKI1_1 (Subtilisin/kexin isozyme-1 (SKI1) cleavage site)	[RK].[AILMFV][LTKF].	endoplasmic reticulum, Golgi apparatus,	6.821e-03
XP_008893603.1	LWLKYQ (102-107)	LIG_UBA3_1 (UBA3 adenylation domain binding motif variant based on the UBE2M and UBE2F interactions.)	[ILM][ILMF].{1,2}[ILM].{0,4}K	nucleus	1.196e-03
XP_008893644.1	SKLKTFF (79-85)	LIG_PCNA_PIPBox_1 (The PCNA binding motifs include the PIP Box and the APIM motif, and are found in proteins involved in DNA replication)	[QM].[^FHWY][LIVM][^P][^PFWYMLIV](([FYHL][FYW])|([FYH][FYWL]))..	nuclear replication fork, nucleus	.663e-05
	HIDKILPL (114-121)	0
XP_008915173.1	KDLVVHFAV (104-112)	LIG_deltaCOP1_diTrp_1 (Tryptophan-based motifs enable targeting of the tethering and (dis)assembly factors)	[DE]{1,3}.{0,2}W.{1,6}[WF]	endoplasmic reticulum membrane, Golgi membrane	5.011e-04
XP_008894979.1	VVSFYTD(79-85)	MOD_Plk_4 (Ser/Thr residue phosphorylated by Plk4)	.[^IRFW]([ST])[ILMVFWY][ILMVFWY].	nucleus, cytosol,	6.019e-03
	MYSNYV (123-128)
XP_008915777.1	DVLKKL (70-75)
	KDLVVHLAV (101-109)	DOC_MAPK_MEF2A_6A kinase docking motif that mediates interaction towards the ERK1/2 and p38 subfamilies of MAP kinases.	[RK].{2,4}[LIVMP].[LIV].[LIVMF]	nucleus, cytosol,	2.584e-03
					1
					1
					1
					1
					1
					1
					1
					1
					1

## Sheet: Supp-Table3
Table 3: List of 161 potential interactors of PpRxLR1 in A. thaliana
Host ID	Pathogen ID	Prediction score	Interaction
AT1G02690	XP_008893603.1	8.55e-06	Yes
AT1G06510	XP_008893603.1	1.3e-05	Yes
AT1G09270	XP_008893603.1	9.47e-06	Yes
AT1G10585	XP_008893603.1	6.53e-06	Yes
AT1G12520	XP_008893603.1	7.38e-06	Yes
AT1G14340	XP_008893603.1	1.42e-05	Yes
AT1G14687	XP_008893603.1	6.37e-06	Yes
AT1G14920	XP_008893603.1	1.04e-05	Yes
AT1G15750	XP_008893603.1	1.19e-05	Yes
AT1G17970	XP_008893603.1	8.46e-06	Yes
AT1G18400	XP_008893603.1	9.46e-06	Yes
AT1G18570	XP_008893603.1	8.98e-06	Yes
AT1G21200	XP_008893603.1	7.19e-06	Yes
AT1G21700	XP_008893603.1	9.89e-06	Yes
AT1G22920	XP_008893603.1	2.34e-05	Yes
AT1G23380	XP_008893603.1	7.18e-06	Yes
AT1G24050	XP_008893603.1	6.17e-06	Yes
AT1G25490	XP_008893603.1	1.38e-05	Yes
AT1G27300	XP_008893603.1	9.68e-06	Yes
AT1G29990	XP_008893603.1	9.19e-06	Yes
AT1G30860	XP_008893603.1	8.49e-06	Yes
AT1G31880	XP_008893603.1	6.19e-06	Yes
AT1G32640	XP_008893603.1	8.56e-06	Yes
AT1G45145	XP_008893603.1	9.63e-06	Yes
AT1G51600	XP_008893603.1	6.11e-06	Yes
AT1G53230	XP_008893603.1	7.85e-06	Yes
AT1G54060	XP_008893603.1	1.51e-05	Yes
AT1G55190	XP_008893603.1	9.01e-06	Yes
AT1G58100	XP_008893603.1	8.3e-06	Yes
AT1G63480	XP_008893603.1	8.65e-06	Yes
AT1G69690	XP_008893603.1	2.12e-05	Yes
AT1G71230	XP_008893603.1	8.85e-06	Yes
AT1G75080	XP_008893603.1	6.78e-06	Yes
AT1G75950	XP_008893603.1	7.5e-06	Yes
AT1G76850	XP_008893603.1	1.04e-05	Yes
AT1G79430	XP_008893603.1	8.13e-06	Yes
AT2G01570	XP_008893603.1	9.3e-06	Yes
AT2G01760	XP_008893603.1	9.82e-06	Yes
AT2G02100	XP_008893603.1	6.67e-06	Yes
AT2G02540	XP_008893603.1	1.21e-05	Yes
AT2G15960	XP_008893603.1	6.31e-06	Yes
AT2G21380	XP_008893603.1	6.34e-06	Yes
AT2G23290	XP_008893603.1	1.77e-05	Yes
AT2G23420	XP_008893603.1	1.8e-05	Yes
AT2G25000	XP_008893603.1	7.56e-06	Yes
AT2G25650	XP_008893603.1	7.61e-06	Yes
AT2G31260	XP_008893603.1	6.26e-06	Yes
AT2G34710	XP_008893603.1	7.46e-06	Yes
AT2G35940	XP_008893603.1	1.05e-05	Yes
AT2G39760	XP_008893603.1	9.42e-06	Yes
AT2G41350	XP_008893603.1	1.29e-05	Yes
AT2G43370	XP_008893603.1	6.72e-06	Yes
AT2G44950	XP_008893603.1	1.3e-05	Yes
AT2G45660	XP_008893603.1	1.08e-05	Yes
AT2G45680	XP_008893603.1	1.51e-05	Yes
AT2G46020	XP_008893603.1	9.41e-06	Yes
AT2G47060	XP_008893603.1	7.35e-06	Yes
AT3G01500	XP_008893603.1	7.65e-06	Yes
AT3G01670	XP_008893603.1	8.21e-06	Yes
AT3G02150	XP_008893603.1	1.9e-05	Yes
AT3G06720	XP_008893603.1	9.84e-06	Yes
AT3G07780	XP_008893603.1	1.39e-05	Yes
AT3G08530	XP_008893603.1	1.42e-05	Yes
AT3G09630	XP_008893603.1	7.03e-06	Yes
AT3G09980	XP_008893603.1	6.67e-06	Yes
AT3G10250	XP_008893603.1	8.6e-06	Yes
AT3G10480	XP_008893603.1	7.04e-06	Yes
AT3G11590	XP_008893603.1	1.13e-05	Yes
AT3G13720	XP_008893603.1	1.22e-05	Yes
AT3G16310	XP_008893603.1	9.54e-06	Yes
AT3G16830	XP_008893603.1	6.1e-06	Yes
AT3G17410	XP_008893603.1	7.75e-06	Yes
AT3G17860	XP_008893603.1	1.56e-05	Yes
AT3G18130	XP_008893603.1	7.45e-06	Yes
AT3G21490	XP_008893603.1	8.22e-06	Yes
AT3G22960	XP_008893603.1	6.54e-06	Yes
AT3G25070	XP_008893603.1	7.25e-06	Yes
AT3G27010	XP_008893603.1	1.93e-05	Yes
AT3G27960	XP_008893603.1	1.72e-05	Yes
AT3G44720	XP_008893603.1	6.29e-06	Yes
AT3G45640	XP_008893603.1	6.12e-06	Yes
AT3G47620	XP_008893603.1	2.49e-05	Yes
AT3G48150	XP_008893603.1	2.05e-05	Yes
AT3G48550	XP_008893603.1	7.44e-06	Yes
AT3G49570	XP_008893603.1	7.86e-06	Yes
AT3G49580	XP_008893603.1	2.18e-05	Yes
AT3G51960	XP_008893603.1	1.05e-05	Yes
AT3G53350	XP_008893603.1	9.23e-06	Yes
AT3G53410	XP_008893603.1	8.13e-06	Yes
AT3G54170	XP_008893603.1	8.31e-06	Yes
AT3G54390	XP_008893603.1	6.38e-06	Yes
AT3G54850	XP_008893603.1	7.93e-06	Yes
AT3G56270	XP_008893603.1	1e-05	Yes
AT3G57870	XP_008893603.1	6.92e-06	Yes
AT3G61150	XP_008893603.1	8.12e-06	Yes
AT3G61790	XP_008893603.1	9e-06	Yes
AT3G63210	XP_008893603.1	6.17e-06	Yes
AT4G01090	XP_008893603.1	1.2e-05	Yes
AT4G02150	XP_008893603.1	1.44e-05	Yes
AT4G02590	XP_008893603.1	1.22e-05	Yes
AT4G04020	XP_008893603.1	8.91e-06	Yes
AT4G08150	XP_008893603.1	1.37e-05	Yes
AT4G11890	XP_008893603.1	1.11e-05	Yes
AT4G15545	XP_008893603.1	7.07e-06	Yes
AT4G15730	XP_008893603.1	6.86e-06	Yes
AT4G16143	XP_008893603.1	1.28e-05	Yes
AT4G17220	XP_008893603.1	8.17e-06	Yes
AT4G17680	XP_008893603.1	1.31e-05	Yes
AT4G17710	XP_008893603.1	6.33e-06	Yes
AT4G19700	XP_008893603.1	1.39e-05	Yes
AT4G22240	XP_008893603.1	7.53e-06	Yes
AT4G24840	XP_008893603.1	1.21e-05	Yes
AT4G25200	XP_008893603.1	1.54e-05	Yes
AT4G25660	XP_008893603.1	8.1e-06	Yes
AT4G25920	XP_008893603.1	7.8e-06	Yes
AT4G26110	XP_008893603.1	1.3e-05	Yes
AT4G26450	XP_008893603.1	8.55e-06	Yes
AT4G26840	XP_008893603.1	7.4e-06	Yes
AT4G27330	XP_008893603.1	6.18e-06	Yes
AT4G28640	XP_008893603.1	1.17e-05	Yes
AT4G30080	XP_008893603.1	6.82e-06	Yes
AT4G32190	XP_008893603.1	8.19e-06	Yes
AT4G32570	XP_008893603.1	1.16e-05	Yes
AT4G34460	XP_008893603.1	6.41e-06	Yes
AT4G35580	XP_008893603.1	1.29e-05	Yes
AT4G36540	XP_008893603.1	6.5e-06	Yes
AT4G36970	XP_008893603.1	8.61e-06	Yes
AT4G37130	XP_008893603.1	6.39e-06	Yes
AT4G39050	XP_008893603.1	1.66e-05	Yes
AT5G02050	XP_008893603.1	7.87e-06	Yes
AT5G02150	XP_008893603.1	1.14e-05	Yes
AT5G06780	XP_008893603.1	1.32e-05	Yes
AT5G08330	XP_008893603.1	8.64e-06	Yes
AT5G11980	XP_008893603.1	8.1e-06	Yes
AT5G13810	XP_008893603.1	6.39e-06	Yes
AT5G19480	XP_008893603.1	6.82e-06	Yes
AT5G19990	XP_008893603.1	7.89e-06	Yes
AT5G20030	XP_008893603.1	7.06e-06	Yes
AT5G22290	XP_008893603.1	1e-05	Yes
AT5G22310	XP_008893603.1	1.49e-05	Yes
AT5G22355	XP_008893603.1	6.61e-06	Yes
AT5G24660	XP_008893603.1	1.34e-05	Yes
AT5G27860	XP_008893603.1	8.68e-06	Yes
AT5G42190	XP_008893603.1	6.17e-06	Yes
AT5G42480	XP_008893603.1	6.45e-06	Yes
AT5G42980	XP_008893603.1	9.25e-06	Yes
AT5G51910	XP_008893603.1	1.28e-05	Yes
AT5G52750	XP_008893603.1	8.97e-06	Yes
AT5G55100	XP_008893603.1	1.16e-05	Yes
AT5G56250	XP_008893603.1	7.44e-06	Yes
AT5G56290	XP_008893603.1	9.75e-06	Yes
AT5G56950	XP_008893603.1	1.25e-05	Yes
AT5G57210	XP_008893603.1	8.19e-06	Yes
AT5G58720	XP_008893603.1	1.19e-05	Yes
AT5G59650	XP_008893603.1	7.63e-06	Yes
AT5G59670	XP_008893603.1	6.8e-06	Yes
AT5G60120	XP_008893603.1	1.13e-05	Yes
AT5G61010	XP_008893603.1	6.91e-06	Yes
AT5G65210	XP_008893603.1	1.04e-05	Yes
AT5G66480	XP_008893603.1	9.41e-06	Yes
AT5G66560	XP_008893603.1	7.74e-06	Yes

## Sheet: Supp-Table 4
Table 4: List of 145 potential interactors of PexRD54 in A. thaliana					host ID highlited in yellow is the autophagy associate protein ATG8 that has been shown to be the bona fide target of PexRD54 effector
	Host ID	Pathogen ID	Prediction score	Interaction
	AT1G02690	pexRD54#	8.49e-06	Yes
	AT1G06510	pexRD54#	1.28e-05	Yes
	AT1G09270	pexRD54#	9.13e-06	Yes
	AT1G10585	pexRD54#	6.4e-06	Yes
	AT1G12520	pexRD54#	7.22e-06	Yes
	AT1G14340	pexRD54#	1.36e-05	Yes
	AT1G14687	pexRD54#	6.34e-06	Yes
	AT1G14920	pexRD54#	1.02e-05	Yes
	AT1G15750	pexRD54#	1.17e-05	Yes
	AT1G17970	pexRD54#	8.63e-06	Yes
	AT1G18400	pexRD54#	9.4e-06	Yes
	AT1G18570	pexRD54#	8.84e-06	Yes
	AT1G21200	pexRD54#	6.96e-06	Yes
	AT1G21700	pexRD54#	9.62e-06	Yes
	AT1G22920	pexRD54#	2.32e-05	Yes
	AT1G23380	pexRD54#	7.08e-06	Yes
	AT1G25490	pexRD54#	1.38e-05	Yes
	AT1G27300	pexRD54#	9.52e-06	Yes
	AT1G29990	pexRD54#	9.13e-06	Yes
	AT1G30860	pexRD54#	8.12e-06	Yes
	AT1G32640	pexRD54#	8.44e-06	Yes
	AT1G45145	pexRD54#	9.56e-06	Yes
	AT1G53230	pexRD54#	7.59e-06	Yes
	AT1G54060	pexRD54#	1.49e-05	Yes
	AT1G55190	pexRD54#	8.68e-06	Yes
	AT1G58100	pexRD54#	8.22e-06	Yes
	AT1G63480	pexRD54#	8.46e-06	Yes
	AT1G69690	pexRD54#	2.14e-05	Yes
	AT1G71230	pexRD54#	8.74e-06	Yes
	AT1G75080	pexRD54#	6.63e-06	Yes
	AT1G75950	pexRD54#	7.24e-06	Yes
	AT1G76850	pexRD54#	1.05e-05	Yes
	AT1G79430	pexRD54#	8.09e-06	Yes
	AT2G01570	pexRD54#	9.18e-06	Yes
	AT2G01760	pexRD54#	9.54e-06	Yes
	AT2G02100	pexRD54#	6.49e-06	Yes
	AT2G02540	pexRD54#	1.21e-05	Yes
	AT2G15960	pexRD54#	6.16e-06	Yes
	AT2G21380	pexRD54#	6.54e-06	Yes
	AT2G23290	pexRD54#	1.73e-05	Yes
	AT2G23420	pexRD54#	1.77e-05	Yes
	AT2G25000	pexRD54#	7.39e-06	Yes
	AT2G25650	pexRD54#	7.29e-06	Yes
	AT2G34710	pexRD54#	7.15e-06	Yes
	AT2G35940	pexRD54#	1.02e-05	Yes
	AT2G39760	pexRD54#	9.54e-06	Yes
	AT2G41350	pexRD54#	1.32e-05	Yes
	AT2G43370	pexRD54#	6.46e-06	Yes
	AT2G44950	pexRD54#	1.29e-05	Yes
	AT2G45660	pexRD54#	1.05e-05	Yes
	AT2G45680	pexRD54#	1.52e-05	Yes
	AT2G46020	pexRD54#	9.3e-06	Yes
	AT2G47060	pexRD54#	7.41e-06	Yes
	AT3G01500	pexRD54#	7.87e-06	Yes
	AT3G01670	pexRD54#	8.03e-06	Yes
	AT3G02150	pexRD54#	1.88e-05	Yes
	AT3G06720	pexRD54#	9.91e-06	Yes
	AT3G07780	pexRD54#	1.32e-05	Yes
	AT3G08530	pexRD54#	1.39e-05	Yes
	AT3G09630	pexRD54#	6.94e-06	Yes
	AT4G16520	pexRD54#	6.38e-06	Yes
	AT3G10250	pexRD54#	8.3e-06	Yes
	AT3G10480	pexRD54#	6.84e-06	Yes
	AT3G11590	pexRD54#	1.16e-05	Yes
	AT3G13720	pexRD54#	1.18e-05	Yes
	AT3G16310	pexRD54#	9.38e-06	Yes
	AT3G17410	pexRD54#	7.82e-06	Yes
	AT3G17860	pexRD54#	1.55e-05	Yes
	AT3G18130	pexRD54#	7.28e-06	Yes
	AT3G21490	pexRD54#	7.59e-06	Yes
	AT3G22960	pexRD54#	6.37e-06	Yes
	AT3G25070	pexRD54#	7.37e-06	Yes
	AT3G27010	pexRD54#	1.92e-05	Yes
	AT3G27960	pexRD54#	1.68e-05	Yes
	AT3G47620	pexRD54#	2.47e-05	Yes
	AT3G48150	pexRD54#	2.08e-05	Yes
	AT3G48550	pexRD54#	7.41e-06	Yes
	AT3G49570	pexRD54#	8.76e-06	Yes
	AT3G49580	pexRD54#	2.21e-05	Yes
	AT3G51960	pexRD54#	1.09e-05	Yes
	AT3G53350	pexRD54#	9.36e-06	Yes
	AT3G53410	pexRD54#	7.99e-06	Yes
	AT3G54170	pexRD54#	8.33e-06	Yes
	AT3G54390	pexRD54#	6.29e-06	Yes
	AT3G54850	pexRD54#	7.7e-06	Yes
	AT3G56270	pexRD54#	9.95e-06	Yes
	AT3G57870	pexRD54#	6.85e-06	Yes
	AT3G61150	pexRD54#	7.83e-06	Yes
	AT3G61790	pexRD54#	8.79e-06	Yes
	AT3G63210	pexRD54#	6.23e-06	Yes
	AT4G01090	pexRD54#	1.19e-05	Yes
	AT4G02150	pexRD54#	1.46e-05	Yes
	AT4G02590	pexRD54#	1.24e-05	Yes
	AT4G04620	pexRD54#	8.37e-06	Yes
	AT4G08150	pexRD54#	1.39e-05	Yes
	AT4G11890	pexRD54#	1.11e-05	Yes
	AT4G15545	pexRD54#	6.91e-06	Yes
	AT4G15730	pexRD54#	6.73e-06	Yes
	AT4G16143	pexRD54#	1.26e-05	Yes
	AT4G17220	pexRD54#	8.31e-06	Yes
	AT5G22290	pexRD54#	1.03e-05	Yes
	AT1G76850	pexRD54#	1.05e-05	Yes
	AT2G45660	pexRD54#	1.05e-05	Yes
	AT3G51960	pexRD54#	1.09e-05	Yes
	AT4G11890	pexRD54#	1.11e-05	Yes
	AT5G60120	pexRD54#	1.13e-05	Yes
	AT5G02150	pexRD54#	1.14e-05	Yes
	AT4G32570	pexRD54#	1.15e-05	Yes
	AT3G11590	pexRD54#	1.16e-05	Yes
	AT1G15750	pexRD54#	1.17e-05	Yes
	AT4G28640	pexRD54#	1.17e-05	Yes
	AT3G13720	pexRD54#	1.18e-05	Yes
	AT5G55100	pexRD54#	1.18e-05	Yes
	AT4G01090	pexRD54#	1.19e-05	Yes
	AT4G24840	pexRD54#	1.19e-05	Yes
	AT2G02540	pexRD54#	1.21e-05	Yes
	AT5G58720	pexRD54#	1.21e-05	Yes
	AT5G56950	pexRD54#	1.23e-05	Yes
	AT4G02590	pexRD54#	1.24e-05	Yes
	AT4G16143	pexRD54#	1.26e-05	Yes
	AT1G06510	pexRD54#	1.28e-05	Yes
	AT2G44950	pexRD54#	1.29e-05	Yes
	AT5G24660	pexRD54#	1.29e-05	Yes
	AT4G26110	pexRD54#	1.3e-05	Yes
	AT4G35580	pexRD54#	1.3e-05	Yes
	AT5G51910	pexRD54#	1.3e-05	Yes
	AT2G41350	pexRD54#	1.32e-05	Yes
	AT3G07780	pexRD54#	1.32e-05	Yes
	AT4G17680	pexRD54#	1.33e-05	Yes
	AT5G06780	pexRD54#	1.35e-05	Yes
	AT1G14340	pexRD54#	1.36e-05	Yes
	AT1G25490	pexRD54#	1.38e-05	Yes
	AT3G08530	pexRD54#	1.39e-05	Yes
	AT4G08150	pexRD54#	1.39e-05	Yes
	AT4G19700	pexRD54#	1.4e-05	Yes
	AT4G02150	pexRD54#	1.46e-05	Yes
	AT1G54060	pexRD54#	1.49e-05	Yes
	AT5G22310	pexRD54#	1.49e-05	Yes
	AT4G25200	pexRD54#	1.5e-05	Yes
	AT2G45680	pexRD54#	1.52e-05	Yes
	AT3G17860	pexRD54#	1.55e-05	Yes
	AT4G39050	pexRD54#	1.67e-05	Yes
	AT3G27960	pexRD54#	1.68e-05	Yes
	AT2G23290	pexRD54#	1.73e-05	Yes
	AT2G23420	pexRD54#	1.77e-05	Yes

## Sheet: Supp-Table 5
	Supp-Table 5 Binding energies of PpRxLR1 effect and ligands for UBA and ATG8. The best model (with highest binding energy-most negative/highlighted in yellow) was used in molecular docking and dynamics simulations
		UBA	ATG8
	Ligand	Binding Affinity	Binding Affinity
	model1_16720766_uff_E=1546.69	-7.6	-7.8
	model1_16720766_uff_E=1546.69	-7.5	-7.7
	model1_16720766_uff_E=1546.69	-7.4	-7.1
	model1_16720766_uff_E=1546.69	-7.4	-7.1
	model1_16720766_uff_E=1546.69	-7.4	-7.1
	model1_16720766_uff_E=1546.69	-7.4	-7
	model1_16720766_uff_E=1546.69	-7.3	-7
	model1_16720766_uff_E=1546.69	-7.1	-6.9
	model1_16720766_uff_E=1546.69	-7.1	-6.9
